# Supplementary material for: ﻿A new species of Silvatares (Trichoptera, Pisuliidae) from the Democratic Republic of the Congo
Source: Zookeys. 2022 Jul 11;1111:371–80. doi: 10.3897/zookeys.1111.85307 (PMC9848638; doi:10.3897/zookeys.1111.85307)
Supplement: XML Treatment for Silvatares holzenthali [file zookeys.1111.85307-treatment1.xml]

<!DOCTYPE tp:taxon-treatment
  PUBLIC "-//TaxonX//DTD Taxonomic Treatment Publishing DTD v0 20100105//EN" "tax-treatment-NSO.dtd">
<tp:taxon-treatment xmlns:tp="http://www.plazi.org/taxpub"><tp:treatment-meta><kwd-group><label>Taxon classification</label><kwd>
              <named-content content-type="kingdom">Animalia</named-content>
            </kwd><kwd>
              <named-content content-type="order">Trichoptera</named-content>
            </kwd><kwd>
              <named-content content-type="family">Pisuliidae</named-content>
            </kwd></kwd-group><mixed-citation publication-type="journal"><person-group><name><surname>Rázuri-Gonzales</surname><given-names>Ernesto</given-names></name><name><surname>Ngera</surname><given-names>M. François</given-names></name><name><surname>Pauls</surname><given-names>Steffen U.</given-names></name></person-group><article-title>﻿A new species of <italic><tp:taxon-name><tp:taxon-name-part taxon-name-part-type="genus" reg="Silvatares">Silvatares</tp:taxon-name-part></tp:taxon-name></italic> (<tp:taxon-name><tp:taxon-name-part taxon-name-part-type="order">Trichoptera</tp:taxon-name-part></tp:taxon-name>, <tp:taxon-name><tp:taxon-name-part taxon-name-part-type="family">Pisuliidae</tp:taxon-name-part></tp:taxon-name>) from the Democratic Republic of the Congo</article-title><source>Zookeys</source><day>11</day><month>07</month><year>2022</year><volume>1111</volume><fpage>371</fpage><lpage>380</lpage><pub-id pub-id-type="doi">10.3897/zookeys.1111.85307</pub-id></mixed-citation></tp:treatment-meta><tp:nomenclature><label>﻿</label><tp:taxon-name>
            <object-id xmlns:xlink="http://www.w3.org/1999/xlink" content-type="arpha" xlink:type="simple">320DC1CD-E550-5A60-8B8A-2914B05EA256</object-id>
            <tp:taxon-name-part taxon-name-part-type="genus" reg="Silvatares">Silvatares</tp:taxon-name-part>
            <tp:taxon-name-part taxon-name-part-type="species" reg="holzenthali">holzenthali</tp:taxon-name-part>
            <object-id xmlns:xlink="http://www.w3.org/1999/xlink" content-type="zoobank" xlink:type="simple">http://zoobank.org/A8927970-7F34-49E0-B091-D11EC5BA79B4</object-id>
          </tp:taxon-name><tp:taxon-status xmlns:xlink="http://www.w3.org/1999/xlink" xlink:type="simple">sp. nov.</tp:taxon-status><xref ref-type="fig" rid="F1">Figs 1</xref><xref ref-type="fig" rid="F2">, 2</xref><xref ref-type="fig" rid="F3">, 3</xref></tp:nomenclature><tp:treatment-sec sec-type="Holotype" id="SECID0E45AE"><title>Holotype.</title><p>Democratic Republic Of The Congo • ♂; Sud-Kivu, Kahuzi-Biega National Park, Tshibati-Kakezi (up waterfalls); <named-content xmlns:xlink="http://www.w3.org/1999/xlink" content-type="dwc:verbatimCoordinates" xlink:type="simple"><named-content content-type="geo-json" specific-use="{&#34;type&#34;:&#34;Point&#34;,&#34;coordinates&#34;:[28.773280,-2.216910]}" id="NCID0EG6AE" xlink:type="simple">2.21691°S, 28.77328°Е</named-content></named-content>, 2,120 m a.s.l.; 23 Aug. 2017; Mwangi leg (<named-content xmlns:xlink="http://www.w3.org/1999/xlink" content-type="dwc:institutional_code" xlink:title="Senckenberg Research Institute and Natural History Museum, Frankfurt, Germany" xlink:href="http://grbio.org/institution/forschungsinstitut-und-natur-museum-senckenberg" xlink:type="simple">SMF</named-content>) [SMFTRI00018633].</p></tp:treatment-sec><tp:treatment-sec sec-type="diagnosis" id="SECID0EQ6AE"><title>Diagnosis.</title><p><italic><tp:taxon-name><tp:taxon-name-part taxon-name-part-type="genus" reg="Silvatares">Silvatares</tp:taxon-name-part><tp:taxon-name-part taxon-name-part-type="species" reg="holzenthali">holzenthali</tp:taxon-name-part></tp:taxon-name></italic> sp. nov. is a member of the <italic><tp:taxon-name><tp:taxon-name-part taxon-name-part-type="genus" reg="Silvatares"/><tp:taxon-name-part taxon-name-part-type="species" reg="thrymmifer">thrymmifer</tp:taxon-name-part></tp:taxon-name></italic> group of <xref ref-type="bibr" rid="B17">Stoltze (1989)</xref> due to the presence of a pair of apical spines on the endotheca. The new species is closest to <italic><tp:taxon-name><tp:taxon-name-part taxon-name-part-type="genus" reg="Silvatares">S.</tp:taxon-name-part><tp:taxon-name-part taxon-name-part-type="species" reg="excelsus">excelsus</tp:taxon-name-part></tp:taxon-name></italic> and <italic><tp:taxon-name><tp:taxon-name-part taxon-name-part-type="genus" reg="Silvatares">S.</tp:taxon-name-part><tp:taxon-name-part taxon-name-part-type="species" reg="laetae">laetae</tp:taxon-name-part></tp:taxon-name></italic> based on the presence of inferior appendages with a long, secondary basodorsal lobe. The apex of this lobe in <italic><tp:taxon-name><tp:taxon-name-part taxon-name-part-type="genus" reg="Silvatares">S.</tp:taxon-name-part><tp:taxon-name-part taxon-name-part-type="species" reg="holzenthali">holzenthali</tp:taxon-name-part></tp:taxon-name></italic> is slightly subtriangular in lateral view, while in <italic><tp:taxon-name><tp:taxon-name-part taxon-name-part-type="genus" reg="Silvatares">S.</tp:taxon-name-part><tp:taxon-name-part taxon-name-part-type="species" reg="laetae">laetae</tp:taxon-name-part></tp:taxon-name></italic> and <italic><tp:taxon-name><tp:taxon-name-part taxon-name-part-type="genus" reg="Silvatares">S.</tp:taxon-name-part><tp:taxon-name-part taxon-name-part-type="species" reg="excelsus">excelsus</tp:taxon-name-part></tp:taxon-name></italic> it is slightly capitate. Additionally, tergum X in <italic><tp:taxon-name><tp:taxon-name-part taxon-name-part-type="genus" reg="Silvatares">S.</tp:taxon-name-part><tp:taxon-name-part taxon-name-part-type="species" reg="holzenthali">holzenthali</tp:taxon-name-part></tp:taxon-name></italic> is broad basally and tapers to a digitate apex while in <italic><tp:taxon-name><tp:taxon-name-part taxon-name-part-type="genus" reg="Silvatares">S.</tp:taxon-name-part><tp:taxon-name-part taxon-name-part-type="species" reg="laetae">laetae</tp:taxon-name-part></tp:taxon-name></italic> and <italic><tp:taxon-name><tp:taxon-name-part taxon-name-part-type="genus" reg="Silvatares">S.</tp:taxon-name-part><tp:taxon-name-part taxon-name-part-type="species" reg="excelsus">excelsus</tp:taxon-name-part></tp:taxon-name></italic>, tergum X is broad throughout its length.</p></tp:treatment-sec><tp:treatment-sec sec-type="description" id="SECID0EMEAG"><title>Description.</title><p><bold>Adult male.</bold> Overall color pale brown (in alcohol). Antennae pale brown with short, whitish setae; antennal segments cylindrical with secondary constriction subapically on each segment; antennae broken. Head and thorax with brown (especially dorsally) and pale brown setae, infraocular wart narrow and long with dark brown setae. Palpi pale brown with brown (especially on apical segment) and pale brown setae. Legs pale brown with short and long dark brown setae. Forewing length ~ 11.7 mm (<italic>n</italic> = 1; forewing apex damaged). Forewing membrane pale brown, except for a whitish mark on apicodorsal corner of thrydial cell, with short brown setae. Forewing (Fig. <xref ref-type="fig" rid="F2">2A</xref>) with forks I, II, and III present; discoidal cell closed; thrydium present; A<sub>2</sub> complete, reaching wing margin; A<sub>3</sub> incomplete and ending before reaching wing margin. Hindwing (Fig. <xref ref-type="fig" rid="F2">2B</xref>) with forks II and III present; discoidal cell closed; base of Cu<sub>2</sub> fused to base of A<sub>1</sub>. Segment V with elongate sternal glands, slightly broader apically, globose; segment VII with short ventromesal process.</p><fig id="F2" position="float" orientation="portrait"><object-id xmlns:xlink="http://www.w3.org/1999/xlink" content-type="doi" xlink:type="simple">10.3897/zookeys.1111.85307.figure2</object-id><object-id xmlns:xlink="http://www.w3.org/1999/xlink" content-type="arpha" xlink:type="simple">22EB9064-F22E-5FBE-9751-EC98CAF880DF</object-id><label>Figure 2.</label><caption><p><italic><tp:taxon-name><tp:taxon-name-part taxon-name-part-type="genus" reg="Silvatares">Silvatares</tp:taxon-name-part><tp:taxon-name-part taxon-name-part-type="species" reg="holzenthali">holzenthali</tp:taxon-name-part></tp:taxon-name></italic>, new species, wing venation <bold>A</bold> forewing <bold>B</bold> hind wing.</p></caption><graphic xmlns:xlink="http://www.w3.org/1999/xlink" xlink:href="zookeys-1111-371_article-85307__-g002.jpg" position="float" orientation="portrait" xlink:type="simple" id="oo_712715.jpg"><uri content-type="original_file" xlink:type="simple">https://binary.pensoft.net/fig/712715</uri></graphic></fig><p><bold><italic>Male genitalia</italic>.</bold> Segment IX (Fig. <xref ref-type="fig" rid="F3">3A</xref>) in lateral view widest midlaterally, anterior margin produced into broadly rounded lobe, posterior margin very slightly sinuous, dorsal margin longer than ventral margin, setae on ventral and posterodorsal surfaces. Segment IX (Fig. <xref ref-type="fig" rid="F3">3B</xref>) in dorsal view with posterior margin produced sublaterally and concave mesally, anterior margin broadly concave; in ventral view (Fig. <xref ref-type="fig" rid="F3">3C</xref>), anterior and posterior margins broadly concave. Tergum X (Fig. <xref ref-type="fig" rid="F3">3A</xref>) in lateral view broad basally, tapering into digitate process, apex rounded, concave ventrally, down-turned; in dorsal view (Fig. <xref ref-type="fig" rid="F3">3B</xref>) divided by deep mesal cleft into two setose tergites, setae on lateral and apical margins; mesal margins angulate basally and subapically, lateral margins angulate mesally. Inferior appendages (Fig. <xref ref-type="fig" rid="F3">3A</xref>) with a dorsal lobe arising basally from dorsal surface. Basal segment long, ventral margin slightly concave basally, rounded apically. Dorsal segment longer than ventral segment, somewhat capitate apically. Phallic apparatus (Fig. <xref ref-type="fig" rid="F3">3D</xref>) short and stout, endothecal membrane expanded, with a pair of slender, sharply bent, acute endothecal spines apicodorsally, and a slender, Y-shaped sclerite apicoventrally (Fig. <xref ref-type="fig" rid="F3">3E</xref>; apex of phallic sclerite in dorsal view).</p><fig id="F3" position="float" orientation="portrait"><object-id xmlns:xlink="http://www.w3.org/1999/xlink" content-type="doi" xlink:type="simple">10.3897/zookeys.1111.85307.figure3</object-id><object-id xmlns:xlink="http://www.w3.org/1999/xlink" content-type="arpha" xlink:type="simple">2DE232AE-561C-5256-AB0C-3B2AF569C201</object-id><label>Figure 3.</label><caption><p><italic><tp:taxon-name><tp:taxon-name-part taxon-name-part-type="genus" reg="Silvatares">Silvatares</tp:taxon-name-part><tp:taxon-name-part taxon-name-part-type="species" reg="holzenthali">holzenthali</tp:taxon-name-part></tp:taxon-name></italic>, new species, ♂ genitalia <bold>A</bold> lateral <bold>B</bold> dorsal <bold>C</bold> ventral <bold>D</bold> phallic apparatus, lateral <bold>E</bold> apex of phallic sclerite, dorsal.</p></caption><graphic xmlns:xlink="http://www.w3.org/1999/xlink" xlink:href="zookeys-1111-371_article-85307__-g003.jpg" position="float" orientation="portrait" xlink:type="simple" id="oo_712716.jpg"><uri content-type="original_file" xlink:type="simple">https://binary.pensoft.net/fig/712716</uri></graphic></fig><p><bold>Female.</bold> Unknown.</p><p><bold>Larva.</bold> Unknown.</p></tp:treatment-sec><tp:treatment-sec sec-type="etymology" id="SECID0ETIAG"><title>Etymology.</title><p>It is with great pleasure that we name this species after Dr. Ralph W. Holzenthal for his life-long contributions to <tp:taxon-name><tp:taxon-name-part taxon-name-part-type="order">Trichoptera</tp:taxon-name-part></tp:taxon-name> taxonomy and systematics, especially in the Neotropics. Ralph has not only been an inspiration for <tp:taxon-name><tp:taxon-name-part taxon-name-part-type="order">Trichoptera</tp:taxon-name-part></tp:taxon-name> researchers across the world but has been a very important mentor for the authors, and most importantly, a very dear friend, encouraging us throughout our careers. We thank Ralph for great craft beer tastings, memorable garden barbecues, fascinating field trips, and woodworking workshops.</p></tp:treatment-sec><tp:treatment-sec sec-type="distribution" id="SECID0E5JAG"><title>Distribution.</title><p>Democratic Republic of the Congo (Sud-Kivu Province) (Fig. <xref ref-type="fig" rid="F1">1</xref>).</p></tp:treatment-sec><tp:treatment-sec sec-type="comments" id="SECID0ERKAG"><title>Comments.</title><p>The generated sequence was 658 bp in length and only had 0.2% of ambiguous sites. Using BOLD’s tree-based identification tool, the sequence was sister to all available <tp:taxon-name><tp:taxon-name-part taxon-name-part-type="family">Pisuliidae</tp:taxon-name-part></tp:taxon-name> sequences on the platform. Additionally, the sequence was most similar to an unidentified male adult from the Eastern Cape Province of South Africa, with an 89.14% similarity. However, the South African sequence was only 621 bp long.</p></tp:treatment-sec><tp:treatment-sec><!--Section generated to contain objects referenced in tp:taxon-treatment.--><fig id="F1" position="float" orientation="portrait"><object-id xmlns:xlink="http://www.w3.org/1999/xlink" content-type="doi" xlink:type="simple">10.3897/zookeys.1111.85307.figure1</object-id><object-id xmlns:xlink="http://www.w3.org/1999/xlink" content-type="arpha" xlink:type="simple">E2775A04-7B29-5C6A-B658-18EF41DB54E6</object-id><label>Figure 1.</label><caption><p>Distribution map of the <italic><tp:taxon-name><tp:taxon-name-part taxon-name-part-type="genus" reg="Silvatares">Silvatares</tp:taxon-name-part></tp:taxon-name></italic> species treated in this paper.</p></caption><graphic xmlns:xlink="http://www.w3.org/1999/xlink" xlink:href="zookeys-1111-371_article-85307__-g001.jpg" position="float" orientation="portrait" xlink:type="simple" id="oo_712714.jpg"><uri content-type="original_file" xlink:type="simple">https://binary.pensoft.net/fig/712714</uri></graphic></fig></tp:treatment-sec><ref-list><ref id="B17"><mixed-citation xmlns:xlink="http://www.w3.org/1999/xlink" xlink:type="simple"><person-group><name name-style="western"><surname>Stoltze</surname><given-names>M</given-names></name></person-group> (<year>1989</year>) <article-title>The Afrotropical caddisfly family <tp:taxon-name><tp:taxon-name-part taxon-name-part-type="family">Pisuliidae</tp:taxon-name-part></tp:taxon-name>. Systematics, zoogeography, and biology (<tp:taxon-name><tp:taxon-name-part taxon-name-part-type="order">Trichoptera</tp:taxon-name-part></tp:taxon-name>: <tp:taxon-name><tp:taxon-name-part taxon-name-part-type="family">Pisuliidae</tp:taxon-name-part></tp:taxon-name>).</article-title><source>Steenstrupia (Copenhagen)</source><volume>15</volume>: <fpage>1</fpage>–<lpage>49</lpage>.</mixed-citation></ref></ref-list></tp:taxon-treatment>
