# Supplementary material for: ﻿A new species of Silvatares (Trichoptera, Pisuliidae) from the Democratic Republic of the Congo
Source: Zookeys. 2022 Jul 11;1111:371–80. doi: 10.3897/zookeys.1111.85307 (PMC9848638; doi:10.3897/zookeys.1111.85307)
Supplement: XML Treatment for Silvatares laetae [file zookeys.1111.85307-treatment2.xml]

<!DOCTYPE tp:taxon-treatment
  PUBLIC "-//TaxonX//DTD Taxonomic Treatment Publishing DTD v0 20100105//EN" "tax-treatment-NSO.dtd">
<tp:taxon-treatment xmlns:tp="http://www.plazi.org/taxpub"><tp:treatment-meta><kwd-group><label>Taxon classification</label><kwd>
              <named-content content-type="kingdom">Animalia</named-content>
            </kwd><kwd>
              <named-content content-type="order">Trichoptera</named-content>
            </kwd><kwd>
              <named-content content-type="family">Pisuliidae</named-content>
            </kwd></kwd-group><mixed-citation publication-type="journal"><person-group><name><surname>Rázuri-Gonzales</surname><given-names>Ernesto</given-names></name><name><surname>Ngera</surname><given-names>M. François</given-names></name><name><surname>Pauls</surname><given-names>Steffen U.</given-names></name></person-group><article-title>﻿A new species of <italic><tp:taxon-name><tp:taxon-name-part taxon-name-part-type="genus" reg="Silvatares">Silvatares</tp:taxon-name-part></tp:taxon-name></italic> (<tp:taxon-name><tp:taxon-name-part taxon-name-part-type="order">Trichoptera</tp:taxon-name-part></tp:taxon-name>, <tp:taxon-name><tp:taxon-name-part taxon-name-part-type="family">Pisuliidae</tp:taxon-name-part></tp:taxon-name>) from the Democratic Republic of the Congo</article-title><source>Zookeys</source><day>11</day><month>07</month><year>2022</year><volume>1111</volume><fpage>371</fpage><lpage>380</lpage><pub-id pub-id-type="doi">10.3897/zookeys.1111.85307</pub-id></mixed-citation></tp:treatment-meta><tp:nomenclature><label>﻿</label><tp:taxon-name>
            <object-id xmlns:xlink="http://www.w3.org/1999/xlink" content-type="arpha" xlink:type="simple">5A67BF66-EE74-599C-9410-CF6A9BE57AE3</object-id>
            <tp:taxon-name-part taxon-name-part-type="genus" reg="Silvatares">Silvatares</tp:taxon-name-part>
            <tp:taxon-name-part taxon-name-part-type="species" reg="laetae">laetae</tp:taxon-name-part>
          </tp:taxon-name><tp:taxon-authority>Ngirinshuti &amp; Johanson, 2019</tp:taxon-authority><tp:nomenclature-citation-list><tp:nomenclature-citation><tp:taxon-name>
                <tp:taxon-name-part taxon-name-part-type="genus" reg="Silvatares">Silvatares</tp:taxon-name-part>
                <tp:taxon-name-part taxon-name-part-type="species" reg="laetae">laetae</tp:taxon-name-part>
              </tp:taxon-name><comment>Ngirinshuti &amp; Johanson, 2019 [type locality: Rwanda: Wester Province: Nyamasheke District, Nyungwe National Park, Gisakura, Karamba River; NRS; ♂].</comment></tp:nomenclature-citation></tp:nomenclature-citation-list></tp:nomenclature><tp:treatment-sec sec-type="material" id="SECID0E1NAG"><title>Material examined.</title><p>Democratic Republic Of The Congo • ♂; Sud-Kivu, Kahuzi-Biega National Park, Tshibati sector, Chashoga swamp; <named-content xmlns:xlink="http://www.w3.org/1999/xlink" content-type="dwc:verbatimCoordinates" xlink:type="simple"><named-content content-type="geo-json" specific-use="{&#34;type&#34;:&#34;Point&#34;,&#34;coordinates&#34;:[28.778500,-2.217060]}" id="NCID0EDOAG" xlink:type="simple">2.21706°S, 28.7785°E</named-content></named-content>, 2,030 m a.s.l.; 10 Jul. 2005; S. U. Pauls; collected from vegetation using a hand net (<named-content xmlns:xlink="http://www.w3.org/1999/xlink" content-type="dwc:institutional_code" xlink:title="Senckenberg Research Institute and Natural History Museum, Frankfurt, Germany" xlink:href="http://grbio.org/institution/forschungsinstitut-und-natur-museum-senckenberg" xlink:type="simple">SMF</named-content>). New country record.</p></tp:treatment-sec><tp:treatment-sec sec-type="comments" id="SECID0ENOAG"><title>Comments.</title><p>This species has recently been described from the Nyungwe National Park in southwestern Rwanda, and it is one of the few species with broad distributions; however, this is a new distributional record. The male genitalia are identical to the illustrations provided in the original description.</p></tp:treatment-sec></tp:taxon-treatment>
